# Supplementary material for: Mapping sedentary behaviour (MAPS-B) in winter and spring using wearable sensors, indoor positioning systems, and diaries in older adults who are pre-frail and frail: A feasibility longitudinal study
Source: PLoS One. 2024 May 16;19(5):e0290197. doi: 10.1371/journal.pone.0290197 (PMC11098368; doi:10.1371/journal.pone.0290197)
Supplement: S3 File — (XLSX) [file pone.0290197.s004.xlsx]

## Sheet: Data Winter
WINTER 2023
	PROGRESS								Medical History															Physical Activity				FRAIL					Performance Based Test							ADL	Mental Health			EQ-5D-5L
ID	Age	Gender	Place of Residence	Education	Employment	Ethnicity	Income	Social Capital	Asthma	Cancer	COPD	Diabetes	Hearing impairment	Heart Attack	Heart Disease	HTN	Memory problems	Mood	Obesity	Osteo	RA	Stroke	MSK	Falls	Fracture	Location	PA	FRAIL	Sarcopenia	Height (cm)	Weight (kg)	BMI	Gait Speed	1 foot balance	Chair stand	Grip Strength	Side x Side	Tandem	Semi Tandem	ADL Score	Depression	MoCA	Anxiety	Mobility	Self-Care	Usual Activity	Pain	Anxiety/Depression	VAS
1	76	Female	2	2	4	Caucasian	4	1	0	0	0	0	1	0	0	1	0	0	1	1	0	0	1	0	2		2	0.24	1	152	77	>23	1.27	0	9.93	15	1	0	1	21	1	21	0	3	1	3	4	1	55
2	80	Female	2	5	1	South Asian	5	2	0	0	0	0	1	0	0	0	1	0	0	0	0	0	1	0	2		2	0.31	1	160	60	23.4	0.7	0	35	17	1	0	1	13	2	27	11	1	1	1	3	3	60
3	67	Male	2	5	4	South Asian	5	2	0	1	1	0	0	0	0	0	0	0	0	0	0	0	1	0	2		2	0.39	1	175	70	22.9	0.8	0	0	20	1	0	0	18	3	25	6	3	1	3	3	2	80
4	80	Male	1	4	4	Caucasian	2	1	0	0	0	0	0	0	0	0	0	0	0	1	0	0	1	0	2		2	0.27	1	172.7	65	21.8	1	0	0	20	1	0	0	21	3	15	0	1	2	2	2	2	90
5	67	Female	1	2	4	Caucasian	2	3	1	0	1	0	0	0	0	0	0	0	0	0	0	0	0	0	1	Ribs	2	0.2	2	163	58.97	22.32	1.17	1	16.54	18	1	1	1	14	0	24	0	2	1	2	4	1	80
6	61	Female	1	4	4	Caucasian	6	1	0	0	0	0	0	0	0	0	0	0	0	1	1	0	0	0	1	VF	2	0.21	2	170	61.24	21.14	1.2	1	13.48	19	1	1	1	22	1	21	3	1	1	1	1	1	90
7	88	Female	5	1	4	Caucasian	6	3	1	0	0	1	1	0	1	1	0	0	0	1	0	0	1	0	1	Tibia and Fibula	2	0.27	1	173	78.93	26.46	0	0	28.08	14	0	0	0	17	1	21	1	3	1	2	3	1	80
8	76	Female	2	3	4	Caucasian	3	3	0	1	0	0	1	0	1	0	1	1	1	1	0	0	0	0	2		2	0.45	1	165	79.38	29.12	0.7	0	1538	16	1	0	0	11	9	22	12	3	1	3	2	2	75
9	60	Male	2	2	4	Caucasian	4	2	0	0	0	1	0	0	0	1	0	0	1	0	0	0	0	1	2		2	0.22	1	180	131.5	40.45	0.77	0	0	35	1	0	1	20	0	24	1	1	1	1	1	1	70
10	79	Female	1	2	4	Caucasian	2	1	0	0	0	0	1	0	1	0	0	0	0	1	0	1	1	0	2		2	0.35	1	152	69.85	30.07	0.77	0	14.78	8	1	0	1	17	0	25	5	2	1	3	3	1	70
11	73	Male	1	4	4	Caucasian	2	3	0	0	0	0	0	1	0	0	0	1	0	0	0	0	1	0	2		2	0.23	1	175	117.93	38.39	1.29	0	0	24	1	1	1	16	2	23	6	2	1	2	2	1	70
12	80	Female	1	2	4	Caucasian	2	1	0	1	0	0	0	0	0	0	0	0	0	0	0	0	0	0	2		2	0.28	1	165.1	74.84	>23.3	0.79	0	14.59	15	1	0	1	20	2	21	3	2	1	1	2	1	100
13	65	Female	2	4	4	East Asian	5	2	0	0	0	1	0	0	0	1	0	0	0	1	0	0	0	0	2		1	0.16	2	155	72.57	30.23	1.36	1	16.09	20	1	0	1	20	0	28	2	1	1	1	2	1	85
14	80	Male	2	1	4	Caucasian	3	2	0	1	0	0	1	0	1	0	0	0	0	1	0	0	0	1	2		2	0.22	1	170	78.01	26.94	0.95	0	9.58	35	1	0	1	21	0	12	0	1	1	1	2	1	90
15	72	Female	1	3	4	Caucasian	2	1	0	1	0	0	0	0	0	1	0	0	1	1	0	0	0	0	2		2	0.27	2	157	71.21	28.71	1.03	0	9.58	20	1	0	1	22	2	22	8	1	1	1	3	1	85
16	74	Female	2	1	4	Caucasian	6	1	0	1	0	0	0	0	0	0	0	0	0	0	0	0	0	2	1	Knee	1	0.17	1	142	49.44	24.44	0.9	1	10.78	10	1	1	1	15	3	19	3	1	1	1	2	1	95
17	68	Female	2	3	4	Caucasian	4	2	0	0	0	1	0	0	0	0	0	1	0	1	0	0	0	1	2		2	0.45	1	168	66.68	23.73	0.43	0	0	14	1	0	0	6	9	20	10	4	1	5	5	4	30
18	74	Male	2	4	4	Caucasian	4	1	1	0	0	1	0	1	0	1	0	0	1	1	0	1	0	2	2		2	0.32	1	188	85.87	24.31	0.88	0	0	22	1	0	1	19	1	19	6	1	1	1	2	1	75
19	75	Male	2	1	4	Caucasian	2	2	0	0	0	0	1	0	0	1	0	1	1	0	0	0	0	0	2		2	0.3	1	171	110	>23.3	1.3	0	42.44	42	1	0	0	17	13	20	21	4	3	4	4	5	40
20	64	Female	2	1	5	Caucasian	1	2	0	0	0	0	0	0	0	1	1	1	0	0	1	0	1	0	2		2	0.49	1	161	54	21.2	0.8	1	27.85	17	1	1	0	14	13	12	23	3	3	4	3	5	0
21	68	Male	1	2	4	Caucasian	1	3	1	0	0	0	1	0	0	1	0	1	0	1	0	0	0	6	2		2	0.44	1	183	88.45	26.45	1.11	1	19.36	40	1	0	1	21	12	27	15	3	2	4	3	4	50

## Sheet: Data Spring
SPRING 2023
	PROGRESS								Medical History															Physical Activity				FRAIL					Performance Based Test							ADL	Mental Health			EQ-5D-5L
ID	Age	Gender	Place of Residence	Education	Employment	Ethnicity	Income	Social Capital	Asthma	Cancer	COPD	Diabetes	Hearing impairment	Heart Attack	Heart Disease	HTN	Memory problems	Mood	Obesity	Osteo	RA	Stroke	MSK	Falls	Fracture	Location	PA	FRAIL	Sarcopenia	Height (cm)	Weight (kg)	BMI	Gait Speed	1 foot balance	Chair stand	Grip Strength	Side x Side	Tandem	Semi Tandem	ADL Score	Depression	MoCA	Anxiety	Mobility	Self-Care	Usual Activity	Pain	Anxiety/Depression	VAS
1	76	Female	2	2	4	Caucasian	4	1	0	0	0	0	1	0	0	1	0	0	1	1	0	0	0	0	0	0	0	0.22	1	153	91.6	39.14	0.91	0	13.05	22	1	1	1	21	1	26	0	2	1	2	4	1	80
2	80	Female	2	5	1	South Asian	5	2	0	0	0	0	1	0	0	0	1	0	0	0	0	0	1	0	0	0	0	0.27	1	156	61	25.1	0.7	0	32	16	1			17	1	27	5	2	1	1	3	2	80
3	67	Male	2	5	4	South Asian	5	2	0	1	1	0	0	0	0	0	0	0	0	0	0	0	1	0	0	0	0	0.3	1	175	69.4	22.6	0.4	0	0	20	1	0	0	16	2	25	9	3	1	2	3	1	70
4
5	67	Female	1	2	4	Caucasian	2	3	1	0	1	0	0	0	0	0	0	0	0	0	0	0	0	0	0	0	0	0.2	1	163	53.7	20.32	1.15	1	16.54	18	1	1	1	18	0	29	1	2	1	1	1	1	80
6	61	Female	1	4	4	Caucasian	6	1	0	0	0	0	0	0	0	0	0	0	0	1	1	0	0	0	0	0	0	0.17	1	171	62	21.2	1.04	0	13.48	20	1	1	1	20	0	26	2	3	1	2	2	1	70
7
8	76	Female	2	3	4	Caucasian	3	3	0	1	0	0	1	0	1	0	1	1	1	1	0	0	0	0	0	0	0	0.36	1	166	82.6	29.82	1.15	0	21.51	12	1	0	0	12	10	23	12	3	1	2	3	2	80
9	60	Male	2	2	4	Caucasian	4	2	0	0	0	1	0	0	0	1	0	0	1	0	0	0	0	0	0	0	0	0.3	1	152	68.5	29.49	1.05	0	6.65	12	1	1	1	18	0	20	4	2	1	2	3	1	70
10	79	Female	1	2	4	Caucasian	2	1	0	0	0	0	1	0	1	0	0	0	0	1	0	1	1	0	0	0	0	0.3	1					0		0	1												0
11	73	Male	1	4	4	Caucasian	2	3	0	0	0	0	0	1	0	0	0	1	0	0	0	0	1	0	0	0	0	0.23	1	178.3	108.36	34.09	1.01	1	14.78	24	1	1	1	19	4	24	6	2	2	3	2	1	80
12	80	Female	1	2	4	Caucasian	2	1	0	1	0	0	0	0	0	0	0	0	0	0	0	0	0	0	0	0	0	0.25	1	162	73.94	28.12	0.81	0	0	20	1	1	1	19	6	27	5	1	1	1	2	1	95
13	65	Female	2	4	4	East Asian	5	2	0	0	0	1	0	0	0	1	0	0	0	1	0	0	0	0	0	0	0	0.14	1	154.94	72.57	30.23	1.24	0	14.59	18	1	1	1	21	0	29	3	1	1	1	2	1	85
14	80	Male	2	1	4	Caucasian	3	2	0	1	0	0	1	0	1	0	0	0	0	1	0	0	0	0	0	0	0	0.21	1	170.18	81.64	28.19	0.85	0	16.09	36	1	1	1	18	0	15	1	1	1	1	2	1	90
15	72	Female	1	3	4	Caucasian	2	1	0	1	0	0	0	0	0	1	0	0	1	1	0	0	0	1	0	0	0	0.24	1	157	70.3	28.35	1.1	1	9.58	22	1	0	1	22	2	27	4	2	1	1	3	1	80
16	74	Female	2	1	4	Caucasian	6	1	0	1	0	0	0	0	0	0	0	0	0	0	0	0	0	2	0	0	0	0.23	1	144	49.71	23.92	0.83	1	10.78	12	1	1	1	19	2	15	9	1	1	1	3	1	95
17	68	Female	2	3	4	Caucasian	4	2	0	0	0	1	0	0	0	0	0	1	0	1	0	0	0	0	0	0	0	0.38	1	168	66.22	23.56	0.47	0	0	20	1	0	0	6	7	22	8	4	1	4	4	2	50
18	74	Male	2	4	4	Caucasian	4	1	1	0	0	1	0	1	0	1	0	0	1	1	0	1	0	3	0	0	0	0.36	1	181	87.72	26.78	0.69	0	0	24	1	0	0	19	2	19	13	3	2	3	4	1	50
19	75	Male	2	1	4	Caucasian	2	2	0	0	0	0	1	0	0	1	0	1	1	0	0	0	0	0	0	0	0	0.35	1	170	117.5	40.66	0.58	0	42.44	40	1	0	0	14	11	19	10	3	2	3	3	4	40
20	64	Female	2	1	5	Caucasian	1	2	0	0	0	0	0	0	0	1	1	1	0	0	1	0	1	0	0	0	0	0.52	1	157	64	25.96	0.75	0	27.85	12	1	0	1	19	8	17	22	3	4	4	5	5	50
21	68	Male	1	2	4	Caucasian	1	3	1	0	0	0	1	0	0	1	0	1	0	1	0	0	0	0	0	0	0	0.48	1	183	90.2	26.65	1.25	0	19.36	35	1	1	1	21	13	28	17	3	1	4	2	4	30

## Sheet: ActivPAL
	WINTER 2023							SPRING 2023
ID	Laying	Sitting	Standing	Walking	Step Count		ID	Laying	Sitting	Standing	Walking	Step Count
MAPS001	4.6	16.7667	1.8	0.933333	4044		MAPS001	6.53333	13.1333	3.23333	1.06667	5183.33
MAPS002	8.6	8.63333	5.16667	1.6	7270.67		MAPS002	8.53333	7.76667	6.5	1.2	5450.67
MAPS003	7.23333	7.9	7.56667	1.3	5590		MAPS003	6.1	6.46667	9.8	1.6	6567.33
MAPS004							MAPS004
MAPS005	8.5	13.2333	1.9	0.433333	1667.33		MAPS005	8.53333	12.6333	2.26667	0.566667	2436.67
MAPS006	9.33333	11.4	2.36667	0.9	3878		MAPS006	8.83333	12.1	1.96667	1.1	5107.33
MAPS007	8.13333	9.76667	5.26667	0.8	1868.67		MAPS007
MAPS008	10.8667	10.8333	1.93333	0.366667	1360		MAPS008	9.56667	11.9667	2.06667	0.333333	2201.33
MAPS009	8.36667	12.1667	2.5	0.933333	3322		MAPS009	9.1	11.6	2.5	0.8	3192
MAPS010	8.2	11.9	2.93333	0.933333	4526.67		MAPS010	8.9	11.2	2.76667	1.13333	5732.67
MAPS011	7.56667	8.1	6.66667	1.2	4588		MAPS011	8.3	9.16667	5.4	1.16667	5366
MAPS012	6.26667	9.06667	6.66667	1.93333	8877.33		MAPS012	7.2	9.43333	5.16667	2.2	10487.3
MAPS013	Invalid						MAPS013	9.46667	6.2	6.7	1.63333	8385.33
MAPS014	9.66667	8.23333	4.06667	1.63333	5996.67		MAPS014	9.33333	7.6	5.06667	1.96667	8114
MAPS015	5.73333	9.96667	5.8	2.5	10522.7		MAPS015	7.03333	9.13333	5.06667	2.73333	14700
MAPS016	9.16667	9.63333	3.1	2.06667	12178.7		MAPS016	8.3	10.8	2.76667	2.13333	12622
MAPS017	8.2	14.1333	1.2	0.466667	1968		MAPS017	10	12.1667	1.3	0.6	2348
MAPS018	9.33333	11.4	2.36667	0.9	3878		MAPS018	8.46667	11.0667	2.83333	1.56667	6712
MAPS019	9.76667	8.16667	4.33333	1.73333	7614.67		MAPS019	9.16667	10.6667	2.86667	1.26667	5408
MAPS020	10.0667	5.23333	7.43333	1.26667	5391.33		MAPS020	8.9	4.1	8.4	2.63333	12550.7
MAPS021	9.2	5.33333	6.03333	3.43333	13745.3		MAPS021	8.16667	5.66667	6.93333	3.2	13661.3

## Sheet: ACT24
ID	ACT24		Hard copy		# of days collected
	Winter	Spring	Winter	Spring
1	X	X			6
2	X	X			6
3	X	X			6
4					0
5	X	X			6
6	X	X			6
7			X		3
8	X	X		X	6
9			X	X	6
10	X	X - missing 2 days			4	Several gaps (>5 hours)
11			X	X	6
12			X	X	6	Several gaps (>5 hours)
13			X	X	6
14			X	X	6
15	X	X			6
16			X	X	6
17			X	X	6
18			X	X	6
19			X	X	6	Several gaps (>5 hours)
20			X	X	6	Several gaps (>5 hours)
21			X	X	6

## Sheet: IPS
Winter				Spring
ID	Start Date	End Date	IPS ID	ID	Start Date	End Date	IPS ID
1	2023-02-19	2023-02-21	243	1	2023-05-07	2023-05-09	242
2	2023-02-09	2023-02-11	No ID	2	2023-04-28	2023-05-01	243
3	2023-02-09	2023-02-11	No ID	3	2023-04-28	2023-05-01	243
5	2023-02-19	2023-02-21	238	5	2023-05-07	2023-05-09	240
6	2023-03-05	2023-03-07	238	6	2023-04-13	2023-04-15	242
8	2023-03-12	2023-03-14	No ID	8	2023-05-07	2023-05-09	SP245
10	2023-02-19	2023-02-22	240	10				Switched to hard copy
13	2023-03-30	2023-04-01	243	13	2023-04-23	2023-04-25	243
14	2023-03-30	2023-04-01	243	14	2023-04-23	2023-04-25	243
15	2023-03-03	2023-03-06	248	15				Switched to hard copy
16	2023-04-01	2023-04-03	No ID	16	2023-04-23	2023-04-25	240
17	2023-03-05	2023-03-07	243	17				Switched to hard copy
18	2023-03-05	2023-03-07	243	18				Switched to hard copy
